# Supplementary material for: Mustard Meal Extract as an Alternative to Zinc Oxide for Protecting the Intestinal Barrier Against E. coli-Lipopolysaccharide Damage
Source: Int J Mol Sci. 2024 Dec 31;26(1):273. doi: 10.3390/ijms26010273 (PMC11719691; doi:10.3390/ijms26010273)
Supplement: Supplementary file 1 [file ijms-26-00273-s001.zip]

Archive with 1 entries (1 files):
- ijms-3352315-supplementary.pdf
